# Supplementary material for: Systemic Rotenone Administration Causes Extra-Nigral Alterations in C57BL/6 Mice
Source: Biomedicines. 2022 Dec 7;10(12):3174. doi: 10.3390/biomedicines10123174 (PMC9775048; doi:10.3390/biomedicines10123174)
Supplement: Supplementary file 1 [file biomedicines-10-03174-s001.zip]

Archive with 1 entries (1 files):
- biomedicines-2004289-supplementary.pdf
